# Supplementary material for: Diet-induced glial insulin resistance impairs the clearance of neuronal debris in Drosophila brain
Source: PLoS Biol. 2023 Nov 7;21(11):e3002359. doi: 10.1371/journal.pbio.3002359 (PMC10629620; doi:10.1371/journal.pbio.3002359)
Supplement: S1 Data — Sheet 2. ECAR measurements of the brains of ND and HSD-fed flies, referenced in Fig 1C. Sheet 3. Ratio of OCR to ECAR, referenced in Fig 1D. Sheet 4. Mean Ldh-GFP fluorescent intensity in the antennal lobes region of ND and HSD-fed flies, referenced in Fig 1F. Sheet 5. Mean LipidTox fluorescent intensity in the ensheathing glia of ND and HSD-fed flies, referenced in Fig 1H. (XLSX) [file pbio.3002359.s007.xlsx]

## Sheet: Fig 1B
	3 weeks ND	3 weeks HSD
	156.42	215.207
	143.919	192.243
	140.035	185.414
	140.356	183.454
	138.985	185.833
	137.596	183.608

## Sheet: Fig 1C
	3 weeks ND	3 weeks HSD
	98.9211	55.764
	63.7169	39.8805
	52.2881	39.4745
	45.7009	38.1414
	41.9344	35.7563
	39.9049	35.1898

## Sheet: Fig 1D
		ECAR		OCR
		X	Error bar	Mean	SD	N
	ND	57.08	9.077	142.9	6.957	6
	HSD	40.7	3.112	191	12.3	6

## Sheet: Fig 1F
	3 weeks ND	3 weeks HSD
	2.21774e+08	2.0722e+08
	2.4606e+08	1.45375e+08
	2.24084e+08	1.97274e+08
	2.60575e+09	1.82717e+08
	1.97432e+09	1.23839e+08
	6.54655e+08	1.31832e+09
	2.57167e+09	9.52142e+08
	7.82431e+08	3.85888e+08
	1.85509e+09	6.08474e+08
	1.70982e+09	3.12211e+08
	1.61879e+09	3.83864e+08
	1.9379e+09	1.11828e+09
	1.23552e+09	1.10976e+09
	8.46916e+08	9.40631e+08

## Sheet: Fig 1H
	3 weeks ND	3 weeks HSD
	66.4136	5.31208
	15.1435	78.0644
	20.8124	86.0664
	35.5536	69.0015
	31.9245	48.8965
	6.22057	82.2197
	10.8857	69.3604
