# Supplementary material for: Diet-induced glial insulin resistance impairs the clearance of neuronal debris in Drosophila brain
Source: PLoS Biol. 2023 Nov 7;21(11):e3002359. doi: 10.1371/journal.pbio.3002359 (PMC10629620; doi:10.1371/journal.pbio.3002359)
Supplement: S2 Data — Sheet 2. Fold change in Chico transcript in the brains of ND and HSD-fed flies levels, referenced in Fig 2B. Sheet 3. Mean Dilp5 fluorescent intensity in the brains of ND and HSD-fed flies, referenced in Fig 2D. Sheet 4. Fold change in Dilp5 transcript levels in the brains of ND and HSD-fed flies, referenced in Fig 2E. Sheet 5. Mean tGPH fluorescent intensity in the ensheathing glia of ND and HSD-fed flies, referenced in Fig 2I. Sheet 6. Mean tGPH fluorescent intensity in the ensheathing glia of ND-fed wild type and flies expressing TrpA1 specifically in their IPCs, referenced in Fig 2L. Sheet 7. Mean tGPH fluorescent intensity in the ensheathing glia of HSD-fed wild type and flies expressing EKO specifically in their IPCs, referenced in Fig 2O. (XLSX) [file pbio.3002359.s008.xlsx]

## Sheet: Fig 2A
	3 weeks ND	3 weeks HSD
	0.831169	3.5594
	1.05492	3.26009
	1.14049	3.41222

## Sheet: Fig 2B
	3 weeks ND	3 weeks HSD
	0.956689	2.10089
	0.997926	2.00509
	1.04744	2.04375

## Sheet: Fig 2D
	3 weeks ND	3 weeks HSD
	49757.3	19517.8
	28137.2	21176.5
	47573.5	35046.9
	44283.9	28801.9
	41524.3

## Sheet: Fig 2E
	3 weeks ND	3 weeks HSD
	1.03235	50.3203
	1.53942	66.5212
	0.679611	52.345

## Sheet: Fig 2I
	3 weeks ND	3 weeks HSD
	1.29436e+06	910044
	1.25482e+06	1.2484e+06
	2.11228e+06	1.38252e+06
	1.96005e+06	1.04409e+06
	1.5666e+06	966495
	1.57313e+06	1.10999e+06
	1.37857e+06	1.18922e+06
		773390

## Sheet: Fig 2L
	3 weeks ND	3 weeks HSD
	8.93705e+07	6.7559e+07
	1.30078e+08	5.13614e+07
	1.15811e+08	5.93525e+07
	1.25975e+08	4.78189e+07
	8.2273e+07	4.1524e+07
	2.15139e+07	8.43627e+07
	9.94746e+07	3.59638e+07

## Sheet: Fig 2O
	3 weeks ND	3 weeks HSD
	366427	587050
	253237	494964
	234053	329976
	184173	335731
	178417	280096
	243645	306954
		301199
		314628
		291607
		232134
