# Supplementary material for: Diet-induced glial insulin resistance impairs the clearance of neuronal debris in Drosophila brain
Source: PLoS Biol. 2023 Nov 7;21(11):e3002359. doi: 10.1371/journal.pbio.3002359 (PMC10629620; doi:10.1371/journal.pbio.3002359)
Supplement: S3 Data — Mean Draper fluorescent intensity in the ensheathing glia of ND-fed wild type and flies expressing TrpA1 specifically in their IPCs, referenced in Fig 3F. Sheet 3. Mean Draper fluorescent intensity in the ensheathing glia of HSD-fed wild type and flies expressing EKO specifically in their IPCs, referenced in Fig 3I. Sheet 4. Mean Draper fluorescent intensity in the ensheathing glia of HSD-fed wild type and flies expressing a constitutively active form of Pi3k specifically in their IPCs, referenced in Fig 3L. (XLSX) [file pbio.3002359.s009.xlsx]

## Sheet: Fig 3C
	3 weeks ND	3 weeks HSD
	1.99584e+08	6.03624e+07
	7.06592e+07	6.28893e+07
	2.7447e+08	6.4107e+07
	1.34042e+08	4.38576e+07
	1.1706e+08	8.26357e+07
	8.60361e+07	4.4224e+07
	9.98008e+07	7.99442e+07
	1.0019e+08	6.7995e+07
	1.3876e+08	6.48052e+07
	1.49029e+08	9.8553e+07
	1.30793e+08	9.30939e+07
		9.96046e+07
		9.87489e+07
		1.37115e+08

## Sheet: Fig 3F
	3 weeks ND	3 weeks HSD
	5.14087e+08	3.28907e+08
	4.74537e+08	3.67203e+08
	3.76099e+08	4.41646e+08
	4.36987e+08	3.99068e+08
	4.71907e+08	1.66845e+08
	5.54516e+08	3.20211e+08
	4.76765e+08	2.67487e+08
	4.92022e+08	3.46597e+08
		3.2134e+08
		2.89146e+08

## Sheet: Fig 3I
	3 weeks ND	3 weeks HSD
	950236	874486
	820076	889733
	914422	1.09112e+06
	727409	1.33656e+06
	955076	1.15608e+06
	633425	1.05775e+06
		965751
		819203
		1.09749e+06
		1.13426e+06
		833831

## Sheet: Fig 3L
	3 weeks ND	3 weeks HSD
	1.06058e+06	1.28092e+06
	832083	885239
	1.25573e+06	1.6819e+06
	1.15427e+06	1.75795e+06
	963718	1.99147e+06
		3.44468e+06
		2.51175e+06
		2.19712e+06
		2.31386e+06
		2.2191e+06
		2.32884e+06
