# Supplementary material for: Diet-induced glial insulin resistance impairs the clearance of neuronal debris in Drosophila brain
Source: PLoS Biol. 2023 Nov 7;21(11):e3002359. doi: 10.1371/journal.pbio.3002359 (PMC10629620; doi:10.1371/journal.pbio.3002359)
Supplement: S4 Data — Sheet 2. Mean Stat-GFP fluorescent intensity in the ensheathing glia of ND and HSD-fed flies with 1 day after unilateral antennal ablation, referenced in Fig 4E. Sheet 3. Mean membrane GFP fluorescent intensity, referenced in Fig 4H. (XLSX) [file pbio.3002359.s010.xlsx]

## Sheet: Fig 4C
		ND							HSD
	uninjured	375229	250476	190714	410081	312492	209814		191026	220296	181738	184788	203137	209933	89305.3
	1 day post injury	470386	500254	498665	356128	545070	521517		183554	169468	164630	192263	172774

## Sheet: Fig 4E
		ND							HSD
	uninjured	9.50768e+06	9.20398e+06	4.35086e+06	8.2229e+06	7.94456e+06	3.73868e+06		3.68346e+06	3.30929e+06	4.2605e+06	2.40635e+06	4.12312e+06	5.14085e+06	2.14893e+06
	1 day post injury	7.32963e+06	9.06028e+06	1.00472e+07	1.13314e+07	1.53242e+07	8.78938e+06		2.76231e+06	3.41025e+06	5.77938e+06	5.75493e+06	3.97454e+06	6.40298e+06

## Sheet: Fig 4H
	days post injury	ND											HSD
	1	0.21	0.27	0.37	0.28	0.65	0.436321	0.86	0.53	0.27	0.317018		0.34	0.44	1.3	0.6	0.77	1.26	0.37	0.36	0.7	0.42	1.13417
	2	0.318088	0.395445	0.178425	0.246302	0.481589							0.353033	0.414574	0.48076	0.510728	0.454016
	3	0.31	0.4	0.18	0.16	0.15	0.24	0.22	0.2				0.56	0.57	0.21	0.46	0.34	0.4	0.63	0.41
	4	0.389663	0.40528	0.24835	0.171343	0.118107	0.183605	0.108538	0.208988				0.38192	0.332211	0.671685	0.220419	0.331692	0.639022
