# Supplementary material for: Diet-induced glial insulin resistance impairs the clearance of neuronal debris in Drosophila brain
Source: PLoS Biol. 2023 Nov 7;21(11):e3002359. doi: 10.1371/journal.pbio.3002359 (PMC10629620; doi:10.1371/journal.pbio.3002359)
Supplement: S5 Data — (XLSX) [file pbio.3002359.s011.xlsx]

## Sheet: Fig S1B
	2 weeks ND	2 weeks HSD
	1.45667e+09	7.83441e+08
	7.68486e+08	8.81584e+08
	8.74545e+08	1.26924e+09
	1.07429e+09	1.10988e+09
	7.83183e+08	1.13121e+09
