# Supplementary material for: Diet-induced glial insulin resistance impairs the clearance of neuronal debris in Drosophila brain
Source: PLoS Biol. 2023 Nov 7;21(11):e3002359. doi: 10.1371/journal.pbio.3002359 (PMC10629620; doi:10.1371/journal.pbio.3002359)
Supplement: S6 Data — (XLSX) [file pbio.3002359.s012.xlsx]

## Sheet: Fig S1C
		3 weeks ND	3 weeks HSD
		1.69538e+07	8.55272e+06
		1.05339e+07	7.31301e+06
		2.2395e+07	7.63075e+06
		6.92831e+06	3.70435e+06
		6.52184e+06	7.63433e+06
		2.08518e+07	5.67176e+06
		7.79011e+06	6.38706e+06
		8.48401e+06	8.96205e+06
		6.30793e+06	5.52054e+06
