# Supplementary material for: Diet-induced glial insulin resistance impairs the clearance of neuronal debris in Drosophila brain
Source: PLoS Biol. 2023 Nov 7;21(11):e3002359. doi: 10.1371/journal.pbio.3002359 (PMC10629620; doi:10.1371/journal.pbio.3002359)
Supplement: S7 Data — (XLSX) [file pbio.3002359.s013.xlsx]

## Sheet: Fig S3B
	2 weeks ND	2 weeks HSD
	8.19714e+08	3.94689e+08
	346895020	3.29701e+08
	3.15109e+08	5.23775e+08
	4.61156e+08	4.63726e+08
	3.29597e+08	5.26898e+08
